# Supplementary material for: Dynamics of the aortic annulus in 4D CT angiography for transcatheter aortic valve implantation patients
Source: PLoS One. 2017 Sep 8;12(9):e0184133. doi: 10.1371/journal.pone.0184133 (PMC5590871; doi:10.1371/journal.pone.0184133)
Supplement: S1 File — Sheet that include all collected measurements from all study patients. (XLSX) [file pone.0184133.s001.xlsx]

## Sheet: Diameters
	Min Diameter											Max Diameter
PID	0	0.1	0.2	0.3	0.4	0.5	0.6	0.7	0.8	0.9		0	0.1	0.2	0.3	0.4	0.5	0.6	0.7	0.8	0.9
DBTAVI0001	24.1	25.3	25.4	25	23.2	23.9	23.8	24.3	24	23.1		28.7	27.7	29.2	30.8	30.7	31.1	28.7	29.6	28.9	29	1
DBTAVI0002	22.3	20.8	22.8	23.1	22.1	22.2	20.2	19.4	20.5	19.2		23.7	23	25	25.2	25.7	24.7	24	25.6	24.2	25.5	2
DBTAVI0003	25.5	25	24.6	23.2	22.4	24.7	26.3	24.2	23.6	23.6		28.3	29.3	29.5	30.2	30.2	28.3	29.6	29.9	29.3	27	3
DBTAVI0004	25	25.2	25.1	27.2	26.2	24.5	25.1	23.8	24.3	23.7		29.4	28	29.1	30.2	27.8	30.9	26.6	26.9	27.6	27.9	4
DBTAVI0005	22.8	23.5	23.8	24.8	22.9	22.7	23.6	23.2	23	23.8		29.1	28.4	27.9	28.3	26.2	27.8	28	26.4	27.1	28	5
DBTAVI0006	21.9	21.6	23	23.1	22.3	22.6	23.1	22.5	22.7	22.6		27.6	27.9	28.3	26.6	28.1	27.5	27.6	27.2	27.1	26.8	6
DBTAVI0007	22.7	26.1	24.5	25.2	25.2	24.5	25.6	25	25.3	25.5		29.5	30	30.2	30	28.4	33.3	29	30.7	29.8	28.4	7
DBTAVI0008	27.7	29.2	29.4	31.5	32.1	29.7	27.3	27.6	27.6	32.4		34.2	34	34.1	34.2	36.2	37.3	33.2	31.4	34	36.1	8
DBTAVI0009	25	23.6	24	25.1	23.9	24.9	24.7	25.3	24.2	22.7		31.9	32.5	31.7	31.4	32	32.8	31.2	31.9	32.2	28.5	9
DBTAVI0010	21.4	21.6	20.7	23.6	22.7	23.9	21.6	22.3	22.9	21.7		30.2	30.8	28.2	29.5	29	29.6	28	30.9	29	28.7	10
DBTAVI0011	25.1	26.5	25.6	26	24.8	24.4	25.4	23.9	26.2	25.5		30.7	32.1	29.3	28.9	30.3	30.1	29.3	29.4	31.4	30.5	11
DBTAVI0012	23.3	23.1	23.4	23.9	22	22	22.9	23.2	22.3	22.9		29.6	31.2	29.8	29.9	29.9	27.7	29	28.4	29.8	27.9	12
DBTAVI0013	23.3	22.6	23.4	22.3	22.3	22.5	23.9	22.8	23.7	23.5		29.2	28.7	29	32.6	29.9	28.1	28.1	29.4	28	31.5	13
DBTAVI0014	18.9	21	19.5	21.3	22.1	20.9	20.7	20.5	20.1	19		23.1	24.7	25	25.8	24.3	24.9	23.9	23.6	23	23.3	14
DBTAVI0015	21.6	25	25.8	25.4	23.8	24.2	26	23.6	23.7	24.2		32.6	30.4	29.7	30.5	30.1	29.9	30.3	30.3	30.5	31.2	15
DBTAVI0016	28.9	25.1	26.7	26.3	27.2	26.1	28.5	23.8	24	25.1		33.6	33.3	32.3	34.6	32.9	33.8	34.4	32.2	33.3	32.6	16
P01	26.2	24.7	25.5	24.2	25.3	25.8	26.5	25.4	26.4	24.6		34.9	31.9	37.7	35	33.7	34.5	32.6	34.9	30.5	34.4	18
P02	20.5	20.3	20.7	20.4	20.2	19	21.6	18.3	18.4	18.2		29.3	27.8	29.6	27.8	27.3	27.1	29.7	28.8	29	29.2	19
P03	24.2	24.4	24.5	24.6	23.6	23.8	22.9	23.3	24.7	22.6		30.9	30.7	30.4	29.9	29.7	29.4	28.2	28.9	30.9	30.4	20
P04	20.1	21.2	21.2	17.9	19.2	19.2	19.3	18.3	18.7	18.1		26.2	24.5	23.3	23.6	21.3	21.6	20.5	24.4	21.4	25.2	21
P05	20.1	19.3	16.5	19.4	17.4	18.3	17.6	20.3	21	18.4		21.9	25.2	22.7	25.5	24.5	24	23.9	22.8	22.8	23.5	22
																						23
P01	27.7	27.3	26	26.3	26.1	27.4	29.1	27.2	28.2	26.7		37.4	33.6	37.4	34.9	34.2	35.2	34.2	36.7	33	36.1	24
P02	21.3	25.4	21.6	23.4	21.9	21.1	22.1	19.8	20.7	21.6		28.8	28.4	28.9	30.5	27.5	29.4	30.7	29.6	27.5	29.9	25
P03	26	26.2	26.3	26.5	24.9	26.6	24.2	24.2	24.4	24.8		32.6	31.9	31	30	29.7	29.9	29.9	30.8	30.7	31.4	26
P04	22.5	23.1	22.6	19.1	21.6	21.2	21.3	20.8	21.1	19.6		25	24.5	25.3	23.8	23.1	23.9	22.2	23.2	23.1	24.6	27
P05	21.1	21.3	23.7	22.4	22	23.5	23.6	23.4	23.1	22.3		24.8	25.2	25.3	26.3	25.8	26	26	26.1	25.9	26.5	28
P06	21.8	24.7	20.3	18.9	21.4	23.4	22.4	24.2	24.1	21.4		24.9	24.7	27	27.3	24.6	25.4	24.6	25.2	24.6	25.2	29
P07	23.2	22.4	23.9	24	22.8	21.9	25.8	22.4	22.2	22		27.9	28.3	28.6	27.6	27.1	28.1	28.8	27.8	29.1	25.2	30
P08	27.3	27.1	26	26.4	26.2	27.2	28.2	29.9	29	27.7		34.1	33.2	36.2	34	35.2	36.3	35.2	36.9	37.1	25.2	31
P09	17.6	21.6	18	18.4	18.2	20	21.1	21.1	21.1	18.6		26.3	27.1	26.8	23.8	23.8	27.3	27.9	26.8	27	25.2	32
P10	22.9	24.3	23.3	23.8	22.9	22	21.3	18.7	20.7	21.7		28.2	28.3	30.6	29.2	28.1	26.8	29.3	27.1	26.8	25.2	33
P11	24.7	25.5	26.5	24.5	25.1	23.6	26.8	27	24.2	24.1		29.9	30.6	30.5	29.1	29.4	29.9	30.5	28.4	30	25.2	34
P13	23.3	24.4	24.4	24.5	24.5	24	23.7	22.7	23.6	23.3		29.7	30.1	29.5	29.1	30.7	29.9	31.1	30.5	30.2	30.6	35
P14	20.2	22.4	22.4	21.4	21.1	21.5	20.7	21.6	20	20.1		29.1	29.1	29.6	28.1	29	26.8	28.7	28.8	28.1	27.8	36
P15	28	28.8	27	28.1	26.7	26.6	26.2	25.4	24.5	27.3		33.3	30.7	31.3	30.6	31.8	28.8	31.1	29.2	28.8	28.6	37
P16	21.9	23.5	23.2	23	23.3	22.5	22.9	22	22.8	22.2		25.7	25.7	26.1	27.5	27.3	26.5	30.5	27.8	26.6	26.5	38
P17	24.5	26.4	26.6	29.5	25.9	26.1	23.4	23.3	23.6	23.7		29	29.6	32.1	30.2	31.1	30.1	30.6	30.8	31	31.8	39
P19	27.1	27.8	27.3	28.1	27.9	26.1	25.4	27.3	24.9	24.2		29.5	29.6	30.1	30.4	29.2	30	27.8	28.8	28	29.6	40
P21	29.5	25	24.6	27.9	24.5	27.2	26.5	24.6	24.4	29		31	32.4	32.2	33.6	33.9	30.9	34.9	33.8	36.4	33.7	41
P22	17.5	19.7	20.2	20.6	19.3	20	15.9	20.5	19.5	19.7		27.6	26.8	25.8	29.8	29.1	30.8	26	26.7	28.4	29.6	42
P23	21.9	22.8	24.2	20.9	19	17.2	19.3	19.6	19.6	20.6		26.6	26.6	25.5	25.4	25	25.5	26.5	25.4	25.6	26.1	43
P24	26.2	24.8	26.9	26.9	26	25.2	24.6	25.2	25.1	25.9		32.5	31.4	30.3	31.4	31.7	33.5	32.1	31.7	30.4	31.3	44
P25	23.7	24.5	25.9	23.2	21.6	23.1	24.8	24.6	24.5	24.7		24.9	26.5	28.9	25.8	27.3	26.9	28.6	26.1	26.4	26.9	45
P26	25.7	33	25.9	26.7	25.2	27.1	26.1	26.5	27.6	26.9		34.2	33	29.7	30.4	34.5	31.8	30.7	32	31.3	31.7	46
P27	23.2	23.4	23.5	23.4	22.5	20	22.3	22.5	21.8	22.3		27.5	28.6	27.6	28.1	28	27.4	27.7	27.5	28	28.9	47
P28	25.3	26.7	28.3	25.7	22.5	23.3	25.4	25.8	23.3	24.3		27.3	29.7	29.5	29.4	29.3	27.9	32.2	30.8	29.4	28.3	48
P29	21.4	20.9	22.4	20.9	20.7	26.5	20.8	21.5	19.8	20.5		26.3	25.1	27.9	25.4	27.3	26.5	25	29.2	26.8	26.2	49
P30	27.5	29	34.5	31.5	29.3	30.8	26.5	27.9	25.6	27.3		33	33.7	29.6	36.3	34.5	36.1	33.3	33.6	34.5	33.3	50
P31	22	22.5	23.4	23.9	22.4	23.6	22.7	22.4	22.6	23.6		31.3	29.9	28.8	29.5	29.5	30.3	31.4	31.4	30.6	31.3	51
P32	23.3	27.7	28	27.3	25.1	25.3	23.4	24.1	24	23.3		31.6	36.7	28.7	32.6	30.4	30.4	31.1	30.4	31.7	31.6	52
P33	24.6	25.5	26.3	23.9	29.9	21.3	21.7	23.6	23.9	23		30.4	30.8	29.9	30.5	29.9	28.9	32.6	30.4	30.7	30.6	53
P35	21.7	21.1	23.5	22.5	23.5	19.4	21.1	20.2	20.2	19.3		27.2	26.8	28	26.3	26.4	26.6	26.8	27.3	26.4	27.7	54
P37	22.9	26.5	24.3	23.6	22.9	20.7	20.6	21.3	22.2	23.1		27.8	28.3	27.7	27.7	28.6	27.6	28.2	27.8	28	29.6	55
P38	27.3	23.8	26.2	26.6	26.3	24.9	24.4	25	25	24.8		35.6	32.5	32.6	33	32.9	32.5	33	32.9	33.5	33.9	56
P39	24.7	26.5	23.7	23.6	23.9	23.6	21.5	22.3	21.9	24.3		30.1	30.1	28.8	28.2	28	28.9	29.3	30.2	29.6	29.1	57
P40	22.6	22.3	23.1	22.6	21	20.3	19.7	19.1	19.5	19.6		29.2	27.4	29.8	28	28	27.9	29.4	30.2	27.7	30.4	58

## Sheet: Area
	Area											Perimeter
PID	0	0.1	0.2	0.3	0.4	0.5	0.6	0.7	0.8	0.9		0	0.1	0.2	0.3	0.4	0.5	0.6	0.7	0.8	0.9
DBTAVI0001	556.1	548	570.3	589.9	563.6	580	524.9	547.6	545.4	548.4		84.3	83.4	85.2	87.1	85.7	86.9	82.1	84	83.6	84
DBTAVI0002	416.8	387.5	459.1	452.2	435.5	433.6	377.4	389.8	395	395.1		73.1	70.5	76.2	75.7	74.9	74.6	70	71.1	71.2	71.6
DBTAVI0003	565	560.8	591.7	571.7	542.8	531.5	598.5	575.8	531.7	520.5		84.5	84.6	87.4	86.2	84.5	82.2	87.2	86	82.7	81.5
DBTAVI0004	583.5	566	572.9	637.2	571.5	573.2	535	510	521.7	540.8		86.8	85.4	86.2	89.9	85.3	86.7	82.6	81.1	82.1	83.5
DBTAVI0005	511.8	524.9	523.6	543.9	481.6	501.8	508.5	479.1	501.3	530.1		81.6	82	82.2	83.2	78.6	80.5	80.9	78.1	80	82.3
DBTAVI0006	482.4	454.8	498.2	490.5	490.4	491.5	481.1	475.4	490.7	493.7		79.6	77.3	81	80	80.2	80.5	79.7	78.9	79.4	80.1
DBTAVI0007	544.1	614.5	599.9	576.1	599	569.2	622.2	612.5	588.5	574		84.1	88.7	88.1	85.7	87.5	85.1	90.6	88.9	87.2	85.5
DBTAVI0008	758.2	771.9	787.2	832.9	895	832.7	715.7	688.6	768.2	917.6		99.3	99.4	100.1	103.6	106.6	104	96	93.5	100.5	107.8
DBTAVI0009	643.5	609.6	610.2	613.1	607.4	660.6	613.5	634.5	610.5	503.5		91.5	89.6	89.5	89.4	89.8	92.7	89.5	91.2	89.9	81.1
DBTAVI0010	512.9	522.4	468.9	538.2	528.5	535.5	472.6	523.5	526.6	485.8		82.8	83.9	79.7	83.5	83	83.4	79.7	83.7	83	80.3
DBTAVI0011	613.6	683.8	572.3	601.6	605.8	583	598.4	565.7	643.6	610.2		88.8	94.3	85.4	88	88.2	86.9	87.4	85.8	91.4	88.3
DBTAVI0012	552.1	588.7	552.7	568	523.8	492.6	520.7	529.4	515.2	497.5		84.7	87.7	85.2	85.7	83.1	79.7	82.1	83	82.1	80.4
DBTAVI0013	514.4	500.4	542.3	557.1	509.3	511.2	524.7	518.9	512	575.3		81.8	80.8	84	86.5	82.4	81.3	81.7	82.6	81.3	87.4
DBTAVI0014	333.8	406.9	381.1	439.1	425	409.1	379.8	363	358.6	340.3		65.4	72.1	70.3	75.3	73.3	72.4	69.4	67.1	67.7	66.5
DBTAVI0015	582.3	602.3	608.1	604.1	562.9	572.1	621.4	556.4	551.3	591.1		88.6	88.1	88.7	88.3	85.6	86.2	89.7	84.8	84.8	87.5
DBTAVI0016	774.3	691	669.2	742.5	691.4	677.6	787.4	597.8	657.3	662.5		99.9	95.4	93.4	98.6	96	94.2	100.8	88.5	93.3	93.1
P01	698.3	590	766.7	655.1	654.6	683.5	657.4	677.4	630.6	657.8		96	88.8	101.1	94.6	92.6	94.6	92.4	94.3	90.6	93.3
P02	449.4	447.7	451.4	454.2	441.3	411.9	493	415	413.4	416.6		77.6	76.9	78.3	77	75.9	73.9	80.4	75.4	75.5	76
P03	549.4	560.6	577.5	580.5	541.3	528.1	510.6	522.6	561.8	527.6		84.8	85.6	86.8	86.6	84.1	83.7	81.7	82.2	85.7	85.1
P04	404.8	421.5	394.5	324.4	314.7	327.2	314.1	354.3	320.4	349.2		72.7	73.3	70.7	65.1	63.8	64.8	63.1	68.4	63.9	68.2
P05	356.6	358.5	299.2	378.7	335.5	352.2	341.1	359.4	374.8	331.3		67.4	68.5	63.2	70.1	66.7	67.8	67.7	67.6	68.8	65.4
P01	761.7	704.7	826	753.7	727.2	751.1	768.8	768.8	723.9	751		101.1	96	104.5	100.1	97.3	100.2	99.6	100.7	96.8	99.9
P02	526.2	611.6	586.4	583.7	534.4	540.5	566.2	525.9	532.8	509.2		83	90.1	88.2	87.6	83.9	84.4	86.4	83.8	84.9	84.4
P03	661.6	656	652.1	640.5	595.2	589.3	595.5	587.9	604.4	596		92.2	91.9	91.6	90.5	87.3	88.6	88.1	88.2	90.4	89.7
P04	428.2	428.5	448.9	341	385	387	362.9	386.3	381.2	388.2		74.3	73.8	76.1	66.5	69.9	70.6	67.9	71	69.9	70.8
P05	485.3	490.4	498	468.5	482.1	464.3	469.8	476.7	457.2	470.8		78.9	79.3	80	77.3	79.1	77.3	77.7	78.7	76.6	77.8
P06	431.1	438.4	427.3	433.5	437.7	461.9	415	463.8	469.6	422		74.4	74.6	75.4	76.9	75.3	77.1	73.1	76.9	77.1	74
P07	521.7	478.5	528.3	498.8	487.3	482.8	577.4	482.9	539.1	518.9		81.9	79.1	82.6	80	79.3	79.4	85.8	79.1	83.6	82.3
P08	761.7	704.7	826	753.7	727.2	796.5	845	857.9	868.3	775.7		101.6	98.9	103.9	100.1	99.6	102.2	104.6	105.6	106.6	101
P09	398	461.5	391.9	375.9	355.6	438.3	451.5	455.9	444.3	410.1		72.8	77.9	73	70.1	68.5	76.1	77.5	76.9	76.7	74.5
P10	513.4	524.3	572.9	547.8	532.4	480.6	437.7	431.9	470.2	488.3		81.7	82.4	86.4	84.3	82.5	78.8	80.6	76.8	79.7	80.1
P11	591.3	642.9	656.4	559.2	628.3	574.7	628	598.5	553.3	558.2		87.1	90.8	91.9	85.1	90.2	86.3	89.7	88.2	86.4	85.6
P13	535.9	554	549.6	579.7	578.7	558.9	582.7	549.2	565.9	553.6		84.1	84.6	84.2	87.2	86.3	86.2	87	84.5	85.8	85.2
P14	473	529	501.9	505.8	518.1	507.7	458.3	489.2	462.5	459.8		79.7	82.9	81.3	81.2	82.8	82.3	78.8	80.2	77.9	78.1
P15	691.5	687.6	647.3	603.1	644.5	566.3	569.6	592.6	581	605.3		95.2	95	91	89.9	91.7	86.8	87.8	88.9	88.3	89.4
P16	459.4	508.5	513.6	499.2	487.9	487.1	552.9	464	489	479.8		76.5	81.1	80.9	80	79.2	79.1	86	80.3	81.5	78.2
P17	612.5	650.7	665.6	647.4	625.3	618	586.7	550.8	588	600.2		91.1	92.1	94.8	91.6	92	92.9	87.7	86.2	89.9	91.4
P19	653.1	650.2	679.2	714.2	657.1	632.1	609.8	635.8	602.1	625.5
P21	633.3	613	606.6	640.6	599.7	572.8	700.6	693.8	669.6	679.4
P22	394.9	412.6	413.4	478.8	410	464.8	339.4	442.2	433.8	459.4
P23	441.4	444.2	484.4	412.5	382.7	368.7	378.3	385.7	387.2	404.9
P24	640.7	645.8	616.2	647.5	634.6	614.4	599.7	606.4	594.9	613.3
P25	451.4	472.9	524.9	463.4	476.4	468.6	486	467.6	470.2	445.1
P26	661.9	616	550.2	597.7	630.4	599.5	628.7	666.8	647.1	661.1
P27	500.5	507.1	487.1	514	461.8	434.5	481.3	467.2	455.3	494.1
P28	555.5	638.7	618	562.8	529.8	496.9	575.2	589.5	560.8	524.3
P29	436.6	433.5	478.8	424.6	445.1	434.4	402.1	466.5	436.2	429.7
P30	708.5	778	779.1	822.5	778.7	843.8	691.8	751.2	677.5	743.6
P31	548.8	545	520.9	556.2	542.2	538.9	520.3	559	523.5	545.5
P32	590.5	776.8	662.8	650.4	617.3	588.4	700.6	693.8	669.6	679.4
P33	577.2	602.7	597.4	586.8	578.6	476.5	514.1	577	570.5	562
P35	462.6	464.4	489	466	467.7	417.2	449.7	424.3	429.6	441.8
P37	493.3	579.6	503.1	517.8	513.6	429.8	456.8	476.7	470.5	538.2
P38	743.7	610.2	688.6	695.4	671.7	640.5	635	622.1	637.8	651.7
P39	573.4	606.4	549.7	521.1	527.6	518.1	508.7	501.5	512.1	528.6
P40	487	459.8	473.6	474.5	465.8	415.3	458.7	427.9	425	440.7

## Sheet: Calcium
			Calcification Volume
PID	Threshold	Annulus Height	0	0.1	0.2	0.3	0.4	0.5	0.6	0.7	0.8	0.9
DBTAVI0001	650	12.2/5.6	273.9	269.4	275.3	326.6	335	303.2	313.7	288	324.2	256.2
DBTAVI0002	700	12.0/5.5	377.6	327.7	357.1	456.5	451.8	444.9	388.8	452.4	467.8	397.1
DBTAVI0003	650	12.0/6.0	856.3	671	723.1	627.9	866.6	824.1	863.8	871.1	867.3	721.7
DBTAVI0004	600	12.0/5.0	300.8	334.7	262.6	341.2	355.7	362	303	297.6	349.2	270.6
DBTAVI0005	600	12.0/6.0	353.4	297.6	265.9	289.8	341.3	295.7	364.2	337.2	373	366.9
DBTAVI0006	650	13.0/6.0	740.9	617.6	583.6	621	747.2	743.5	742	735.6	713.1	718.3
DBTAVI0007	650	17.0/3.0	356.6	344.9	325	381.2	411.4	371.1	321.6	374.5	349.6	343.9
DBTAVI0008	650	14.0/5.0	1191.9	1021.6	961.4	1001.8	1080.1	986.1	1022.5	1092	1164.1	1082.6
DBTAVI0009	450	13.0/3.0	186.6	186.2	186.8	186.8	187.3	186.7	187.5	186.3	186.8	186.5
DBTAVI0010	650	12.6/7.0	701.5	637.6	577.7	602.9	702.4	641.8	593.1	633	647.4	690.1
DBTAVI0011	600	12.0/6.0	604.5	514.6	546.7	477.1	615.3	481.2	449.4	463.5	354.2	454.9
DBTAVI0012	600	10.0/3.0	358.5	267	337.5	318.1	368.9	338	353.2	394	367	282.1
DBTAVI0013	700	12.0/2.0	413	509.5	494.2	457.4	338.6	322.2	431.7	516	536	309.1
DBTAVI0014	700	10.0/2.0	0.3	2.1	4.3	2.6	5.1	3.3	4	2	0	0.9
DBTAVI0015	650	11.0/3.0	590.5	481.7	467	544.7	476.7	459.4	423.5	419	528.6	524.4
DBTAVI0016	650	15.0/0.0	119.2	44.7	84.2	82.9	72.8	83.5	68	96.2	88.6	140.9
P01	600	14.7	829.7	918	1036.1	993.4	1025.1	1046.2	919.4	835.4	962.6	934.1
P02	800	15	180.5	271.1	205.1	242.6	250.1	259.7	276.3	254.5	208.8	204.6
P03	760	21.3	394.1	393.2	392.7	408	381.9	389.5	429.8	423.8	434.1	342.5
P04	700	17.4	99.8	91.2	87.1	90.4	106.5	126.2	137.6	97	125.4	91.4
P05	650	15.5	188.7	135.4	170.5	203.7	139.2	118.2	208.5	172.2	102.5	117.2
P01			431.6	404.4	544.1	469.9	513	508	465.1	526.3	465.5	545.1
P02			365.7	393.5	311.5	324.5	351.2	353.1	366	335.7	285.6	292.1
P03			420.1	417	415	427	403.1	412.7	442.6	439.1	448.7	358.9
P04			99.8	91.2	87.1	90.4	106.5	126.2	137.6	97	125.4	91.4
P05			430	446.7	535.6	539.5	567.7	527.7	483.4	522.1	494.8	473.6
P06			130.6	89.1	110.5	133.7	95.2	78.4	153.6	119.9	64.9	81.8
P07			420.7	244.3	217.3	325.7	476.1	335.2	221	409.1	408.5	398.4
P08			462.1	492	510.3	465	512.5	520.4	500.5	416.4	319.5	524.7
P09			61.8	105.4	38.8	88	118.7	178.7	104.6	97.7	42.7	134.5
P10			281.2	232.9	217	279.5	305.8	277.5	294.6	299	293.3	137.3
P11			550.5	543.4	569.9	476.7	487.6	430.7	519.3	531.2	469.9	419
P13			28.4	18.9	28.6	23.6	36.3	42.5	23.3	28.6	28.4	31.1
P14			118.4	82.4	110.6	116.9	119.4	71.5	132.3	120.7	124.3	130.6
P15			380.2	235.1	421.2	508.3	356.9	415.9	381.9	411.1	374.4	401.9
P16			166.3	116.1	206.1	175.2	155	154.3	147	128.7	233.2	192.4
P17			510.4	304.5	352.2	423.7	512.3	507.4	547.8	496.3	471.7	576.6
P19			34.7	36.8	11.1	25.2	61	62	14.1	26.1	7.4	34.5
P21			824	803.5	806.2	877.4	924.3	678.9	745.9	616.9	836.6	693.5
P22			105.6	205	157.1	266	285.5	231.9	105.4	241.3	248.1	290.8
P23			451.1	388.1	386.3	449.1	435.1	445.7	415.9	453.2	413.4	428
P24			94.7	173.1	177	178	153	157.7	199.4	219.5	214.8	137.7
P25			336.8	175.5	150.3	198.3	295.3	219.1	181	288.1	248.4	220.4
P26			364.4	310.1	334.4	370	376.3	284.5	230.6	279	320.5	365.2
P27			167	155.5	89.3	174.1	179.6	122.7	262.4	257	273.2	140.7
P28			153.9	87.4	93.3	118.2	139.8	92.9	65.6	147.4	133.9	71.5
P29			23.3	30.3	43.5	48.4	36.9	16.1	39.5	42.2	48.5	53.3
P30			140.1	132.2	203.6	206.9	180.2	178.8	201.1	214.6	181.2	198.7
P31			412.3	325.3	298.2	297.4	412.3	323	175.8	336.2	350.2	398.9
P32			483.8	373.8	399.3	434.3	417.4	376.8	365.5	336	330.8	339.3
P33			124.3	96.5	60.2	77	81.4	32.6	65.2	130.4	125.6	133.1
P35			175.3	142.9	172.9	188.3	189.8	130.9	162.9	182	178.7	185.6
P37			120.8	62.7	56	98.3	161.8	81.2	66.5	123.3	67.4	148.7
P38			107.5	101.5	123.8	111.8	128.4	120.4	117.4	64.1	81.4	121.9
P39			55.1	49	50.5	109.1	97.7	108.1	119.9	126.5	89.6	53.5
P40			186.6	156.2	119.3	181.3	197.8	129.7	172.7	208.5	209	178.6
